# Supplementary material for: Subtypes and Mechanisms of Hypertrophic Cardiomyopathy Proposed by Machine Learning Algorithms
Source: Life (Basel). 2022 Oct 9;12(10):1566. doi: 10.3390/life12101566 (PMC9605444; doi:10.3390/life12101566)
Supplement: Supplementary file 1 [file life-12-01566-s001.zip]

Archive with 22 entries (22 files):
- Figure S1, Sex.png
- Figure S10, Left ventricle outflow tract pressure gradients.jpg
- Figure S11, Left ventricle wall motion abnormalities.jpg
- Figure S12, Aortic valve and proximal aorta.jpg
- Figure S13, Right ventricle and tricuspid valve.jpg
- Figure S14, Mitral apparatus irregularities, mitral regurgitation, and systolic anterior motion.jpg
- Figure S15, CPET.jpg
- Figure S16, Rythm and conduction.jpg
- Figure S17, Ischemia and Sokolow index.jpg
- Figure S18, Enzymes and cardiac biomarkers.jpg
- Figure S19, General clinical chemistry.jpg
- Figure S2, Age, weight, and  BMI.jpg
- Figure S20, Lipid metabolism.jpg
- Figure S21, An approximate interpretation of clustering-dendrogram.png
- Figure S3, Symptoms and signs.jpg
- Figure S4, Blood pressure.jpg
- Figure S5, Family history.jpg
- Figure S6, Comorbidities .jpg
- Figure S7, Left atrial size.jpg
- Figure S8, Pressure gradients across mitral valve.jpg
- Figure S9, Left ventricle.jpg
- Tabel S1, An approximate interpretation of clusteringí¬feature importance.pdf
